# Supplementary material for: AgTx2-GFP, Fluorescent Blocker Targeting Pharmacologically Important Kv1.x (x = 1, 3, 6) Channels
Source: Toxins (Basel). 2023 Mar 18;15(3):229. doi: 10.3390/toxins15030229 (PMC10056440; doi:10.3390/toxins15030229)
Supplement: Supplementary file 1 [file toxins-15-00229-s001.zip]

Archive with 1 entries (1 files):
- toxins-2251232-supplementary.pdf
